# Supplementary material for: Bi-allelic variants in the non-protein-coding minor spliceosome components RNU6ATAC and RNU4ATAC cause syndromic monogenic autoimmune diabetes
Source: Am J Hum Genet. 2026 Mar 20;113(4):877–87. doi: 10.1016/j.ajhg.2026.02.017 (PMC13087456; doi:10.1016/j.ajhg.2026.02.017)
Supplement: Table S3. U12-intron-containing genes with intron retention determined by RNA-seq of whole-blood-derived RNA from affected individuals [file mmc2.xlsx]

## Sheet: Sheet1
Gene	U12 intron reported in IAOD database	Intron retention in RNU4ATAC affected individuals	Mean normalised expression in RNU4ATAC affected	Intron retention in RNU6ATAC affected individuals	Mean normalised expression in RNU6ATAC affected
UPF1	Yes	Yes	5416	Yes	5253
RHBDD2	Yes	Yes	441	Yes	478
BAZ1B	Yes	Yes	3407	Yes	3640
CLCN6	Yes	Yes	778	Yes	728
PPP5C	Yes	Yes	702	Yes	648
CAPN1	Yes	Yes	2839	Yes	3098
CCDC28A	Yes	Yes	217	Yes	232
NUP160	Yes	Yes	1500	Yes	1332
ZCCHC8	Yes	Yes	1460	Yes	1490
EDC4	Yes	Yes	1161	Yes	1244
CYBA	Yes	Yes	5049	Yes	5645
CUL1	Yes	Yes	1083	Yes	1058
SBNO2	Yes	Yes	10655	Yes	10865
IP6K2	Yes	Yes	873	Yes	880
RASGRP2	Yes	Yes	4847	Yes	4599
PIGB	Yes	Yes	438	Yes	621
UFD1	Yes	Yes	1827	Yes	2248
WDR1	Yes	Yes	11352	Yes	12699
AP1M1	Yes	Yes	2142	Yes	2293
EED	Yes	Yes	582	Yes	581
SRI	Yes	Yes	654	Yes	691
KIFAP3	Yes	Yes	693	Yes	709
XRCC5	Yes	Yes	5101	Yes	4883
CCNT2	Yes	Yes	3550	Yes	3597
TNPO1	Yes	Yes	4441	Yes	6456
SMAP2	Yes	Yes	11222	Yes	10476
HAL	Yes	Yes	594	Yes	679
WDFY1	Yes	Yes	2860	Yes	1774
DDX18	Yes	Yes	1303	Yes	1335
SLC8B1	Yes	Yes	1444	Yes	1545
CCNK	Yes	Yes	1225	Yes	1456
MAEA	Yes	Yes	2448	Yes	2670
BTAF1	Yes	Yes	3082	Yes	3111
SRPK1	Yes	Yes	2378	Yes	2556
SETD1A	Yes	Yes	947	Yes	1013
HNRNPM	Yes	Yes	1981	Yes	2014
LZTR1	Yes	Yes	980	Yes	930
MAPK1	Yes	Yes	5603	Yes	6944
MYH9	Yes	Yes	45636	Yes	57808
PCNX1	Yes	Yes	5479	Yes	8193
CRNKL1	Yes	Yes	990	Yes	1086
SMS	Yes	Yes	467	Yes	526
VAC14	Yes	Yes	1001	Yes	935
CLCN7	Yes	Yes	2407	Yes	2150
TMEM87A	Yes	Yes	908	Yes	907
SPG11	Yes	Yes	5002	Yes	5188
INTS10	Yes	Yes	783	Yes	801
STX10	Yes	Yes	1078	Yes	1323
GARS1	Yes	Yes	1519	Yes	1491
RAPGEF1	Yes	Yes	6320	Yes	6878
HPS1	Yes	Yes	2202	Yes	2464
CUL2	Yes	Yes	1344	Yes	1232
GOSR1	Yes	Yes	1992	Yes	1817
NUP107	Yes	Yes	604	Yes	644
CHD4	Yes	Yes	5701	Yes	6314
SUDS3	Yes	Yes	1366	Yes	1595
MAPK14	Yes	Yes	6013	Yes	6475
MED23	Yes	Yes	2123	Yes	2079
SMAP1	Yes	Yes	919	Yes	1068
TMEM30A	Yes	Yes	2833	Yes	2955
IK	Yes	Yes	2283	Yes	2605
MSH3	Yes	Yes	433	Yes	423
NCBP2	Yes	Yes	919	Yes	913
ATP6V1A	Yes	Yes	3330	Yes	4383
SSR3	Yes	Yes	1432	Yes	1434
INO80D	Yes	Yes	5623	Yes	5727
WLS	Yes	Yes	290	Yes	414
RPF1	Yes	Yes	535	Yes	494
GBP1	Yes	Yes	10335	Yes	5377
STK11	Yes	Yes	1234	Yes	1603
TCP1	Yes	Yes	1218	Yes	1097
NAA60	Yes	Yes	1322	Yes	1392
THOC2	Yes	Yes	2413	Yes	2388
CAPNS1	Yes	Yes	2166	Yes	2465
HIP1	Yes	Yes	3104	Yes	3381
SPCS3	Yes	Yes	2968	Yes	3288
CCNT1	Yes	Yes	1803	Yes	2108
MAU2	Yes	Yes	2300	Yes	2449
FCHO1	Yes	Yes	851	Yes	946
ZC3H4	Yes	Yes	3031	Yes	3535
NOL11	Yes	Yes	889	Yes	854
DIAPH1	Yes	Yes	11991	Yes	14228
ACTR10	Yes	Yes	509	Yes	519
RAF1	Yes	Yes	15928	Yes	18837
NUP210	Yes	Yes	4653	Yes	4947
XPO4	Yes	Yes	1487	Yes	1463
ZFC3H1	Yes	Yes	4884	Yes	5219
RELCH	Yes	Yes	2164	Yes	2179
DOCK2	Yes	Yes	11074	Yes	11627
ERCC5	Yes	Yes	3286	Yes	3402
RINT1	Yes	Yes	405	Yes	426
SRPK2	Yes	Yes	3951	Yes	5518
DYNC1LI2	Yes	Yes	3651	Yes	3543
SMPD4	Yes	Yes	798	Yes	844
NCBP1	Yes	Yes	1216	Yes	1226
ARPC5L	Yes	Yes	638	Yes	562
DERL1	Yes	Yes	1685	Yes	1617
DCTN3	Yes	Yes	362	Yes	353
PLCB2	Yes	Yes	7071	Yes	8055
USO1	Yes	Yes	1708	Yes	1678
WDFY2	Yes	Yes	2253	Yes	2292
SBNO1	Yes	Yes	3017	Yes	3684
SETD1B	Yes	Yes	5810	Yes	6151
CUL4A	Yes	Yes	2198	Yes	2597
SLC12A6	Yes	Yes	8424	Yes	9498
PDPK1	Yes	Yes	2334	Yes	2209
RMC1	Yes	Yes	772	Yes	775
CNIH4	Yes	Yes	995	Yes	1021
PARP1	Yes	Yes	1942	Yes	1908
HNRNPLL	Yes	Yes	765	Yes	898
EML4	Yes	Yes	4880	Yes	5484
UBXN4	Yes	Yes	2679	Yes	2748
UBR3	Yes	Yes	2120	Yes	2116
DYNC1LI1	Yes	Yes	1326	Yes	1215
UBA3	Yes	Yes	954	Yes	1030
ATG3	Yes	Yes	2898	Yes	2173
MARCHF6	Yes	Yes	5966	Yes	7280
SLC30A5	Yes	Yes	807	Yes	791
SLC12A9	Yes	Yes	2591	Yes	2763
DIAPH2	Yes	Yes	1077	Yes	971
DOCK5	Yes	Yes	10466	Yes	13634
GOLGA7	Yes	Yes	1057	Yes	1213
FRA10AC1	Yes	Yes	505	Yes	588
INTS4	Yes	Yes	852	Yes	886
EML3	Yes	Yes	1172	Yes	1364
AHCTF1	Yes	Yes	5829	Yes	8171
TRAPPC8	Yes	Yes	1730	Yes	1837
GBP5	Yes	Yes	34638	Yes	14403
VBP1	Yes	Yes	354	Yes	394
ZDHHC5	Yes	Yes	2001	Yes	2017
MAPK13	Yes	Yes	1000	Yes	1346
FCHO2	Yes	Yes	2611	Yes	2941
BRAF	Yes	Yes	2579	Yes	3141
CUL4B	Yes	Yes	2412	Yes	2556
MORC3	Yes	Yes	7970	Yes	8154
SSU72	Yes	Yes	3187	Yes	3230
TRAPPC10	Yes	Yes	2838	Yes	2959
CRTC2	Yes	Yes	1343	Yes	1463
MYSM1	Yes	Yes	3959	Yes	4509
GBP2	Yes	Yes	12346	Yes	12902
CNST	Yes	Yes	3158	Yes	2940
CAPN2	Yes	Yes	3651	Yes	3625
RNF123	Yes	Yes	1277	Yes	1559
NAA15	Yes	Yes	1699	Yes	1588
ICE1	Yes	Yes	2790	Yes	2644
STXBP5	Yes	Yes	3526	Yes	5163
INTS8	Yes	Yes	1181	Yes	1324
TEPSIN	Yes	Yes	1191	Yes	1146
TRAPPC9	Yes	Yes	1095	Yes	1264
SRP68	Yes	Yes	712	Yes	771
C2CD3	Yes	Yes	1789	Yes	1799
STX8	Yes	Yes	260	Yes	301
HARS1	Yes	Yes	1166	Yes	1275
RASGRP4	Yes	Yes	1960	Yes	2290
RASGRP1	Yes	Yes	4824	Yes	4993
NAA16	Yes	Yes	1639	Yes	1559
PSME3IP1	Yes	Yes	1391	Yes	1627
DCP2	Yes	Yes	5769	Yes	6400
RALGAPA1	Yes	Yes	1744	Yes	1842
BRMS1	Yes	Yes	424	Yes	450
PPP2R2D	Yes	Yes	848	Yes	908
RAB6A	Yes	Yes	2469	Yes	2731
MLXIP	Yes	Yes	4204	Yes	3954
IP6K1	Yes	Yes	1530	Yes	1572
KCMF1	Yes	Yes	2112	Yes	2342
GAK	Yes	Yes	3012	Yes	3269
EIF3K	Yes	Yes	1206	Yes	1277
MED14	Yes	Yes	1289	Yes	1451
SLC9A9	Yes	Yes	641	Yes	581
RFX7	Yes	Yes	2351	Yes	2314
AP2A2	Yes	Yes	1366	Yes	1303
RNPC3	Yes	Yes	1178	Yes	1284
ZDHHC17	Yes	Yes	1901	Yes	1793
RNF220	Yes	Yes	1217	Yes	1276
TCEA1	Yes	Yes	1427	Yes	1693
RALGAPA2	Yes	Yes	4084	Yes	4991
AP2A1	Yes	Yes	2772	Yes	3968
MCMBP	Yes	Yes	980	Yes	1219
NOL8	Yes	Yes	1095	Yes	1140
UBL5	Yes	Yes	700	Yes	660
SLC9A6	Yes	Yes	727	Yes	828
ATG9A	Yes	Yes	1298	Yes	1487
INPP5B	Yes	Yes	980	Yes	830
ZDHHC18	Yes	Yes	3219	Yes	3777
CNEP1R1	Yes	Yes	623	Yes	701
SACM1L	Yes	Yes	3343	Yes	3335
ARL2	Yes	Yes	170	Yes	155
VPS16	Yes	Yes	471	Yes	554
PPP2R2A	Yes	Yes	1866	Yes	1581
VPS52	Yes	Yes	753	Yes	737
HSBP1	Yes	Yes	871	Yes	795
MCTS1	Yes	Yes	1061	Yes	1070
MYO1F	No	Yes	15962	Yes	18810
MTG1	No	Yes	447	Yes	394
CTNNBL1	No	Yes	546	Yes	521
GCA	No	Yes	7269	Yes	7902
SLC44A2	No	Yes	4857	Yes	6135
VPS9D1	No	Yes	2406	Yes	1832
ELOF1	No	Yes	533	Yes	533
POLR2E	No	Yes	1108	Yes	1275
PCID2	No	Yes	530	Yes	622
ARAF	No	Yes	926	Yes	1124
EXOSC9	No	Yes	396	Yes	418
PCNX3	No	Yes	2958	Yes	3067
INSIG1	Yes	ND	782	Yes	1139
NBPF26	No	ND	1716	Yes	1736
NBPF12	No	ND	792	Yes	844
GOLPH3L	No	ND	563	Yes	505
SCFD2	No	ND	314	Yes	285
PSMC4	Yes	Yes	510	ND	513
POLA2	Yes	Yes	461	ND	453
VEZT	Yes	Yes	666	ND	668
LSG1	Yes	Yes	1094	ND	839
TAF2	Yes	Yes	1090	ND	1189
IPO5	Yes	Yes	1399	ND	1335
VPS35	Yes	Yes	1735	ND	1668
DERL2	Yes	Yes	713	ND	684
EIF4G3	Yes	Yes	2776	ND	2386
RABL2B	Yes	Yes	595	ND	574
EIF3I	Yes	Yes	844	ND	864
ASCC2	Yes	Yes	2634	ND	4654
FKBP3	Yes	Yes	327	ND	349
USP14	Yes	Yes	815	ND	1004
MAGT1	Yes	Yes	1024	ND	1109
TNPO2	Yes	Yes	658	ND	743
CRTC1	Yes	Yes	567	ND	509
LSM5	Yes	Yes	164	ND	144
SMC3	Yes	Yes	1964	ND	1946
DRG2	Yes	Yes	451	ND	467
TMEM33	Yes	Yes	1859	ND	2073
GAR1	Yes	Yes	124	ND	134
E2F3	Yes	Yes	1271	ND	1348
FIG4	Yes	Yes	1728	ND	1392
HARS2	Yes	Yes	614	ND	667
SLC12A7	Yes	Yes	1329	ND	963
SPCS2	Yes	Yes	589	ND	563
WDR11	Yes	Yes	1317	ND	1353
EML2	Yes	Yes	348	ND	374
LSM8	Yes	Yes	1690	ND	1772
PSMA1	Yes	Yes	1101	ND	1021
XPO7	Yes	Yes	3127	ND	3236
ATXN10	Yes	Yes	559	ND	549
EXOSC2	Yes	Yes	723	ND	666
PPIL4	Yes	Yes	689	ND	659
VPS25	Yes	Yes	206	ND	235
DAP3	Yes	Yes	620	ND	722
NAT10	Yes	Yes	717	ND	764
STX6	Yes	Yes	1141	ND	1138
KANSL2	Yes	Yes	549	ND	535
USP21	Yes	Yes	431	ND	449
RFX5	Yes	Yes	1139	ND	963
RABL2A	Yes	Yes	422	ND	400
TMEM87B	Yes	Yes	631	ND	697
NUP205	Yes	Yes	1462	ND	1186
LSM12	Yes	Yes	680	ND	799
GBP4	Yes	Yes	6942	ND	3765
SLC66A3	Yes	Yes	228	ND	286
SSR2	Yes	Yes	1400	ND	1677
NEPRO	Yes	Yes	1091	ND	1071
MIOS	Yes	Yes	464	ND	479
SPTSSA	Yes	Yes	194	ND	283
TMEM41B	Yes	Yes	701	ND	623
DDB1	Yes	Yes	2655	ND	2754
CHD3	Yes	Yes	4662	ND	5875
EXOSC1	Yes	Yes	301	ND	344
NAA20	Yes	Yes	240	ND	231
SRP72	Yes	Yes	1483	ND	1526
DRAP1	Yes	Yes	605	ND	529
TSPYL2	Yes	Yes	653	ND	544
POLR3C	Yes	Yes	705	ND	694
GPR89B	Yes	Yes	692	ND	778
SRSF10	Yes	Yes	3592	ND	3386
HTT	Yes	Yes	3282	ND	3369
E2F4	Yes	Yes	1223	ND	1268
RECQL5	No	Yes	506	ND	477
